# Supplementary material for: In Situ Synthesis of NiFeLDH/A–CBp from Pyrolytic Carbon as High-Performance Oxygen Evolution Reaction Catalyst for Water Splitting and Zinc Hydrometallurgy
Source: Materials (Basel). 2023 May 26;16(11):3997. doi: 10.3390/ma16113997 (PMC10254529; doi:10.3390/ma16113997)
Supplement: Supplementary file 1 [file materials-16-03997-s001.zip]

Archive with 1 entries (1 files):
- materials-2356267-supplementary.pdf
